# Supplementary material for: Alarming Antibiotic Resistance of Lactobacilli Isolated from Probiotic Preparations and Dietary Supplements
Source: Antibiotics (Basel). 2022 Nov 5;11(11):1557. doi: 10.3390/antibiotics11111557 (PMC9686474; doi:10.3390/antibiotics11111557)
Supplement: Supplementary file 1 [file antibiotics-11-01557-s001.zip]

Archive with 1 entries (1 files):
- antibiotics-1998629-supplementary.pdf
